# Supplementary material for: Identification and Validation of the Anoikis-Related Gene Signature as a Novel Prognostic Model for Cervical Squamous Cell Carcinoma, Endocervical Adenocarcinoma, and Revelation Immune Infiltration
Source: Medicina (Kaunas). 2023 Feb 13;59(2):358. doi: 10.3390/medicina59020358 (PMC9958637; doi:10.3390/medicina59020358)
Supplement: Supplementary file 1 [file medicina-59-00358-s001.zip]

Archive with 4 entries (4 files):
- Figure S1.pdf
- Table S1.xlsx
- Table S2.pdf
- Table S3..xlsx
