# Supplementary material for: Identification and Validation of the Anoikis-Related Gene Signature as a Novel Prognostic Model for Cervical Squamous Cell Carcinoma, Endocervical Adenocarcinoma, and Revelation Immune Infiltration
Source: Medicina (Kaunas). 2023 Feb 13;59(2):358. doi: 10.3390/medicina59020358 (PMC9958637; doi:10.3390/medicina59020358)
Supplement: Supplementary file 1 [file medicina-59-00358-s001.zip › Table S1.xlsx]

## Sheet: anoikis_mRNA
Table S1: 126 ANRGs from the Genecards and Harmonizome portals
id
ABHD4
AFAP1L1
AKT1
AKT2
ANGPTL4
BAX
BCAR1
BCL2
BCL2L11
BIRC3
BMF
BRAF
BRCA2
BSG
CALR
CASP2
CASP3
CASP8
CAV1
CCAR2
CD63
CDCP1
CDH1
CDH2
CDKN2A
CEACAM6
CEBPB
CLDN1
CLU
CSNK2A1
CSPG4
CTNND1
CTTN
CXCL12
DAP3
DAPK1
DLG1
EDA2R
EEF1A1
EEF2K
EGFR
EIF2AK3
FER
FGF2
FN1
HGF
HK2
HMCN1
HMGA1
HOXA10
HTRA1
IGF1R
IKZF3
ITGA2
ITGA3
ITGA4
ITGA5
ITGA6
ITGA8
ITGAV
ITGB1
KDR
KL
KRAS
LGALS1
LRP1
LTB4R2
MAPK1
MAPK3
MAVS
MCL1
MDM2
MET
MGAT5
MIR200C
MMP11
MMP13
MMP2
MTA1
MTOR
MYBBP1A
NTF3
NTRK2
OLFM3
PAK1
PAK4
PIK3CA
PIK3CG
PLK1
PRKCA
PRKD1
PTEN
PTHLH
PTK2
PTK2B
PTK6
PTPN11
PTRH2
RAD9A
RHOA
RHOC
RIPK1
ROCK1
S100A4
SCRIB
SH3GLB1
SIK1
SIRPA
SIRT3
SKP2
SLCO1B3
SMAD4
SNAI2
SRC
STAT3
STK11
TAGLN
TGFB1
THBS1
TIMP1
TP53
TPM1
UCHL1
USP9X
XIAP
YWHAZ
