# Supplementary material for: Identification and Validation of the Anoikis-Related Gene Signature as a Novel Prognostic Model for Cervical Squamous Cell Carcinoma, Endocervical Adenocarcinoma, and Revelation Immune Infiltration
Source: Medicina (Kaunas). 2023 Feb 13;59(2):358. doi: 10.3390/medicina59020358 (PMC9958637; doi:10.3390/medicina59020358)
Supplement: Supplementary file 1 [file medicina-59-00358-s001.zip › Table S3..xlsx]

## Sheet: string_interactions
Table S3: The enrichment results of the PPI
#node1	node2	node1_string_id	node2_string_id	neighborhood_on_chromosome	gene_fusion	phylogenetic_cooccurrence	homology	coexpression	experimentally_determined_interaction	database_annotated	automated_textmining	combined_score
AFAP1L1	CTTN	9606.ENSP00000296721	9606.ENSP00000365745	0	0	0	0	0.063	0	0	0.589	0.6
BAX	HK2	9606.ENSP00000293288	9606.ENSP00000290573	0	0	0	0	0	0	0.8	0.453	0.886
BAX	PTEN	9606.ENSP00000293288	9606.ENSP00000361021	0	0	0	0	0	0.076	0	0.401	0.422
BAX	CLU	9606.ENSP00000293288	9606.ENSP00000315130	0	0	0	0	0	0.756	0	0.411	0.85
BAX	CASP3	9606.ENSP00000293288	9606.ENSP00000311032	0	0	0	0	0	0.374	0	0.845	0.899
BAX	BCL2	9606.ENSP00000293288	9606.ENSP00000381185	0	0	0	0.645	0	0.981	0.9	0.758	0.998
BCL2	MAPK3	9606.ENSP00000381185	9606.ENSP00000263025	0	0	0	0	0	0.213	0.9	0.297	0.939
BCL2	BAX	9606.ENSP00000381185	9606.ENSP00000293288	0	0	0	0.645	0	0.981	0.9	0.758	0.998
BCL2	CASP3	9606.ENSP00000381185	9606.ENSP00000311032	0	0	0	0	0	0.539	0	0.622	0.818
BCL2	IKZF3	9606.ENSP00000381185	9606.ENSP00000344544	0	0	0	0	0	0.056	0.9	0	0.901
BRCA2	CDH1	9606.ENSP00000369497	9606.ENSP00000261769	0	0	0	0	0	0	0	0.47	0.47
BRCA2	SKP2	9606.ENSP00000369497	9606.ENSP00000274255	0	0	0	0	0.118	0	0	0.399	0.448
BRCA2	PLK1	9606.ENSP00000369497	9606.ENSP00000300093	0	0	0	0	0.142	0.948	0	0.541	0.977
BRCA2	SMAD4	9606.ENSP00000369497	9606.ENSP00000341551	0	0	0	0	0	0	0	0.64	0.64
BRCA2	PTEN	9606.ENSP00000369497	9606.ENSP00000361021	0	0	0	0	0.062	0	0	0.8	0.804
BRCA2	CDKN2A	9606.ENSP00000369497	9606.ENSP00000418915	0	0	0	0	0	0	0	0.706	0.706
CALR	ITGA3	9606.ENSP00000320866	9606.ENSP00000007722	0	0	0	0	0.065	0.462	0	0.704	0.838
CALR	LRP1	9606.ENSP00000320866	9606.ENSP00000243077	0	0	0	0	0.062	0.462	0	0.989	0.994
CALR	THBS1	9606.ENSP00000320866	9606.ENSP00000260356	0	0	0	0	0.062	0.213	0	0.987	0.99
CALR	ITGA2	9606.ENSP00000320866	9606.ENSP00000296585	0	0	0	0	0	0	0	0.456	0.456
CALR	CASP3	9606.ENSP00000320866	9606.ENSP00000311032	0	0	0	0	0	0.076	0	0.481	0.5
CALR	SIRPA	9606.ENSP00000320866	9606.ENSP00000382941	0	0	0	0	0	0.104	0	0.661	0.683
CASP3	MMP11	9606.ENSP00000311032	9606.ENSP00000215743	0	0	0	0	0	0	0	0.519	0.519
CASP3	MMP2	9606.ENSP00000311032	9606.ENSP00000219070	0	0	0	0	0	0	0	0.681	0.681
CASP3	HGF	9606.ENSP00000311032	9606.ENSP00000222390	0	0	0	0	0	0	0	0.53	0.53
CASP3	MMP13	9606.ENSP00000311032	9606.ENSP00000260302	0	0	0	0	0	0	0	0.522	0.522
CASP3	THBS1	9606.ENSP00000311032	9606.ENSP00000260356	0	0	0	0	0	0	0	0.404	0.404
CASP3	CDH1	9606.ENSP00000311032	9606.ENSP00000261769	0	0	0	0	0	0.6	0.9	0.748	0.989
CASP3	MAPK3	9606.ENSP00000311032	9606.ENSP00000263025	0	0	0	0	0	0.057	0.8	0.821	0.963
CASP3	KDR	9606.ENSP00000311032	9606.ENSP00000263923	0	0	0	0	0	0	0	0.605	0.605
CASP3	FGF2	9606.ENSP00000311032	9606.ENSP00000264498	0	0	0	0	0	0	0	0.689	0.689
CASP3	CDH2	9606.ENSP00000311032	9606.ENSP00000269141	0	0	0	0	0	0	0	0.607	0.607
CASP3	SKP2	9606.ENSP00000311032	9606.ENSP00000274255	0	0	0	0	0.063	0.27	0	0.483	0.615
CASP3	NTRK2	9606.ENSP00000311032	9606.ENSP00000277120	0	0	0	0	0	0.063	0	0.528	0.539
CASP3	HK2	9606.ENSP00000311032	9606.ENSP00000290573	0	0	0	0	0	0.133	0	0.431	0.486
CASP3	BAX	9606.ENSP00000311032	9606.ENSP00000293288	0	0	0	0	0	0.374	0	0.845	0.899
CASP3	PLK1	9606.ENSP00000311032	9606.ENSP00000300093	0	0	0	0	0.062	0	0	0.534	0.544
CASP3	CLU	9606.ENSP00000311032	9606.ENSP00000315130	0	0	0	0	0	0	0	0.404	0.404
CASP3	NTF3	9606.ENSP00000311032	9606.ENSP00000397297	0	0	0	0	0	0	0	0.404	0.404
CASP3	CAV1	9606.ENSP00000311032	9606.ENSP00000339191	0	0	0	0	0	0	0	0.473	0.473
CASP3	SMAD4	9606.ENSP00000311032	9606.ENSP00000341551	0	0	0	0	0	0	0	0.48	0.48
CASP3	SNAI2	9606.ENSP00000311032	9606.ENSP00000380034	0	0	0	0	0	0.061	0	0.487	0.498
CASP3	CALR	9606.ENSP00000311032	9606.ENSP00000320866	0	0	0	0	0	0.076	0	0.481	0.5
CASP3	CXCL12	9606.ENSP00000311032	9606.ENSP00000379140	0	0	0	0	0	0	0	0.503	0.503
CASP3	CDKN2A	9606.ENSP00000311032	9606.ENSP00000418915	0	0	0	0	0	0.09	0	0.601	0.621
CASP3	CTTN	9606.ENSP00000311032	9606.ENSP00000365745	0	0	0	0	0	0.634	0	0.246	0.712
CASP3	PTEN	9606.ENSP00000311032	9606.ENSP00000361021	0	0	0	0	0.062	0	0	0.762	0.767
CASP3	MET	9606.ENSP00000311032	9606.ENSP00000317272	0	0	0	0	0	0.609	0	0.548	0.815
CASP3	BCL2	9606.ENSP00000311032	9606.ENSP00000381185	0	0	0	0	0	0.539	0	0.622	0.818
CASP3	PRKCA	9606.ENSP00000311032	9606.ENSP00000408695	0	0	0	0	0	0	0.8	0.505	0.896
CASP3	ROCK1	9606.ENSP00000311032	9606.ENSP00000382697	0	0	0	0	0	0.478	0.9	0.573	0.975
CAV1	MMP2	9606.ENSP00000339191	9606.ENSP00000219070	0	0	0	0	0.23	0	0	0.469	0.573
CAV1	MMP13	9606.ENSP00000339191	9606.ENSP00000260302	0	0	0	0	0.062	0	0	0.698	0.704
CAV1	THBS1	9606.ENSP00000339191	9606.ENSP00000260356	0	0	0	0	0.14	0	0	0.402	0.464
CAV1	CDH1	9606.ENSP00000339191	9606.ENSP00000261769	0	0	0	0	0	0.346	0	0.855	0.901
CAV1	MAPK3	9606.ENSP00000339191	9606.ENSP00000263025	0	0	0	0	0	0.27	0	0.692	0.766
CAV1	KDR	9606.ENSP00000339191	9606.ENSP00000263923	0	0	0	0	0.07	0.515	0	0.986	0.993
CAV1	FGF2	9606.ENSP00000339191	9606.ENSP00000264498	0	0	0	0	0.111	0	0	0.563	0.595
CAV1	CDH2	9606.ENSP00000339191	9606.ENSP00000269141	0	0	0	0	0.078	0.178	0	0.421	0.522
CAV1	ITGA2	9606.ENSP00000339191	9606.ENSP00000296585	0	0	0	0	0.098	0	0	0.447	0.48
CAV1	CASP3	9606.ENSP00000339191	9606.ENSP00000311032	0	0	0	0	0	0	0	0.473	0.473
CAV1	MET	9606.ENSP00000339191	9606.ENSP00000317272	0	0	0	0	0.214	0.058	0	0.392	0.51
CAV1	S100A4	9606.ENSP00000339191	9606.ENSP00000357705	0	0	0	0	0.084	0	0	0.392	0.419
CAV1	SMAD4	9606.ENSP00000339191	9606.ENSP00000341551	0	0	0	0	0	0.161	0	0.342	0.424
CAV1	CXCL12	9606.ENSP00000339191	9606.ENSP00000379140	0	0	0	0	0.096	0	0	0.403	0.437
CAV1	CTTN	9606.ENSP00000339191	9606.ENSP00000365745	0	0	0	0	0.133	0	0	0.399	0.457
CAV1	ROCK1	9606.ENSP00000339191	9606.ENSP00000382697	0	0	0	0	0	0.058	0	0.512	0.521
CAV1	SNAI2	9606.ENSP00000339191	9606.ENSP00000380034	0	0	0	0	0.305	0	0	0.37	0.543
CAV1	PRKCA	9606.ENSP00000339191	9606.ENSP00000408695	0	0	0	0	0.048	0	0	0.902	0.903
CAV1	PTEN	9606.ENSP00000339191	9606.ENSP00000361021	0	0	0	0	0	0.282	0	0.918	0.938
CDH1	ITGA3	9606.ENSP00000261769	9606.ENSP00000007722	0	0	0	0	0.062	0.225	0	0.358	0.493
CDH1	CEACAM6	9606.ENSP00000261769	9606.ENSP00000199764	0	0	0	0	0.125	0	0	0.396	0.449
CDH1	MMP11	9606.ENSP00000261769	9606.ENSP00000215743	0	0	0	0	0	0.058	0	0.607	0.614
CDH1	MMP2	9606.ENSP00000261769	9606.ENSP00000219070	0	0	0	0	0	0.058	0	0.777	0.781
CDH1	HGF	9606.ENSP00000261769	9606.ENSP00000222390	0	0	0	0	0	0	0.9	0.689	0.967
CDH1	MMP13	9606.ENSP00000261769	9606.ENSP00000260302	0	0	0	0	0	0.058	0	0.436	0.446
CDH1	THBS1	9606.ENSP00000261769	9606.ENSP00000260356	0	0	0	0	0	0	0	0.463	0.463
CDH1	PRKCA	9606.ENSP00000261769	9606.ENSP00000408695	0	0	0	0	0	0	0	0.426	0.426
CDH1	ITGA2	9606.ENSP00000261769	9606.ENSP00000296585	0	0	0	0	0	0.056	0	0.418	0.427
CDH1	BRCA2	9606.ENSP00000261769	9606.ENSP00000369497	0	0	0	0	0	0	0	0.47	0.47
CDH1	ITGA5	9606.ENSP00000261769	9606.ENSP00000293379	0	0	0	0	0	0.119	0	0.518	0.557
CDH1	CXCL12	9606.ENSP00000261769	9606.ENSP00000379140	0	0	0	0	0	0	0	0.561	0.561
CDH1	CLDN1	9606.ENSP00000261769	9606.ENSP00000295522	0	0	0	0	0.171	0	0	0.562	0.621
CDH1	KDR	9606.ENSP00000261769	9606.ENSP00000263923	0	0	0	0	0	0	0	0.644	0.644
CDH1	FGF2	9606.ENSP00000261769	9606.ENSP00000264498	0	0	0	0	0	0	0	0.652	0.652
CDH1	ROCK1	9606.ENSP00000261769	9606.ENSP00000382697	0	0	0	0	0	0.057	0	0.686	0.691
CDH1	S100A4	9606.ENSP00000261769	9606.ENSP00000357705	0	0	0	0	0.109	0	0	0.682	0.704
CDH1	CDKN2A	9606.ENSP00000261769	9606.ENSP00000418915	0	0	0	0	0	0.065	0	0.702	0.709
CDH1	CDH2	9606.ENSP00000261769	9606.ENSP00000269141	0	0	0	0.919	0	0	0.72	0.916	0.74
CDH1	CAV1	9606.ENSP00000261769	9606.ENSP00000339191	0	0	0	0	0	0.346	0	0.855	0.901
CDH1	PRKD1	9606.ENSP00000261769	9606.ENSP00000333568	0	0	0	0	0	0.27	0	0.879	0.908
CDH1	SKP2	9606.ENSP00000261769	9606.ENSP00000274255	0	0	0	0	0	0.849	0	0.582	0.934
CDH1	PTEN	9606.ENSP00000261769	9606.ENSP00000361021	0	0	0	0	0	0	0	0.939	0.939
CDH1	MAPK3	9606.ENSP00000261769	9606.ENSP00000263025	0	0	0	0	0	0.162	0.9	0.689	0.971
CDH1	SMAD4	9606.ENSP00000261769	9606.ENSP00000341551	0	0	0	0	0	0.057	0.9	0.734	0.972
CDH1	CTTN	9606.ENSP00000261769	9606.ENSP00000365745	0	0	0	0	0.064	0.097	0.9	0.815	0.982
CDH1	CASP3	9606.ENSP00000261769	9606.ENSP00000311032	0	0	0	0	0	0.6	0.9	0.748	0.989
CDH1	SNAI2	9606.ENSP00000261769	9606.ENSP00000380034	0	0	0	0	0	0	0.9	0.908	0.99
CDH1	MET	9606.ENSP00000261769	9606.ENSP00000317272	0	0	0	0	0.062	0.282	0.9	0.987	0.999
CDH2	MMP2	9606.ENSP00000269141	9606.ENSP00000219070	0	0	0	0	0.097	0.058	0	0.709	0.731
CDH2	HGF	9606.ENSP00000269141	9606.ENSP00000222390	0	0	0	0	0	0	0	0.652	0.653
CDH2	CDH1	9606.ENSP00000269141	9606.ENSP00000261769	0	0	0	0.919	0	0	0.72	0.916	0.74
CDH2	MAPK3	9606.ENSP00000269141	9606.ENSP00000263025	0	0	0	0	0	0	0	0.6	0.6
CDH2	KDR	9606.ENSP00000269141	9606.ENSP00000263923	0	0	0	0	0.063	0	0	0.466	0.479
CDH2	FGF2	9606.ENSP00000269141	9606.ENSP00000264498	0	0	0	0	0.112	0	0	0.608	0.637
CDH2	ROCK1	9606.ENSP00000269141	9606.ENSP00000382697	0	0	0	0	0	0.057	0	0.402	0.411
CDH2	CLDN1	9606.ENSP00000269141	9606.ENSP00000295522	0	0	0	0	0.049	0	0	0.412	0.417
CDH2	CDKN2A	9606.ENSP00000269141	9606.ENSP00000418915	0	0	0	0	0	0.065	0	0.419	0.433
CDH2	CAV1	9606.ENSP00000269141	9606.ENSP00000339191	0	0	0	0	0.078	0.178	0	0.421	0.522
CDH2	ITGA5	9606.ENSP00000269141	9606.ENSP00000293379	0	0	0	0	0	0.056	0	0.518	0.526
CDH2	CXCL12	9606.ENSP00000269141	9606.ENSP00000379140	0	0	0	0	0	0	0	0.561	0.561
CDH2	S100A4	9606.ENSP00000269141	9606.ENSP00000357705	0	0	0	0	0	0	0	0.565	0.565
CDH2	PTEN	9606.ENSP00000269141	9606.ENSP00000361021	0	0	0	0	0.062	0	0	0.565	0.574
CDH2	SMAD4	9606.ENSP00000269141	9606.ENSP00000341551	0	0	0	0	0	0.057	0	0.568	0.575
CDH2	CASP3	9606.ENSP00000269141	9606.ENSP00000311032	0	0	0	0	0	0	0	0.607	0.607
CDH2	SNAI2	9606.ENSP00000269141	9606.ENSP00000380034	0	0	0	0	0.076	0	0	0.89	0.894
CDH2	NTRK2	9606.ENSP00000269141	9606.ENSP00000277120	0	0	0	0	0.075	0.057	0.9	0.322	0.933
CDH2	CTTN	9606.ENSP00000269141	9606.ENSP00000365745	0	0	0	0	0.07	0	0	0.942	0.944
CDH2	MET	9606.ENSP00000269141	9606.ENSP00000317272	0	0	0	0	0.062	0.057	0.9	0.521	0.951
CDKN2A	MMP2	9606.ENSP00000418915	9606.ENSP00000219070	0	0	0	0	0	0	0	0.465	0.465
CDKN2A	HGF	9606.ENSP00000418915	9606.ENSP00000222390	0	0	0	0	0	0.145	0	0.452	0.511
CDKN2A	THBS1	9606.ENSP00000418915	9606.ENSP00000260356	0	0	0	0	0	0	0	0.465	0.465
CDKN2A	CDH1	9606.ENSP00000418915	9606.ENSP00000261769	0	0	0	0	0	0.065	0	0.702	0.709
CDKN2A	MAPK3	9606.ENSP00000418915	9606.ENSP00000263025	0	0	0	0	0	0.205	0	0.611	0.678
CDKN2A	KDR	9606.ENSP00000418915	9606.ENSP00000263923	0	0	0	0	0	0.056	0	0.504	0.511
CDKN2A	FGF2	9606.ENSP00000418915	9606.ENSP00000264498	0	0	0	0	0	0	0	0.465	0.465
CDKN2A	CDH2	9606.ENSP00000418915	9606.ENSP00000269141	0	0	0	0	0	0.065	0	0.419	0.433
CDKN2A	SKP2	9606.ENSP00000418915	9606.ENSP00000274255	0	0	0	0	0	0	0	0.554	0.554
CDKN2A	PLK1	9606.ENSP00000418915	9606.ENSP00000300093	0	0	0	0	0	0.077	0	0.42	0.441
CDKN2A	CASP3	9606.ENSP00000418915	9606.ENSP00000311032	0	0	0	0	0	0.09	0	0.601	0.621
CDKN2A	MET	9606.ENSP00000418915	9606.ENSP00000317272	0	0	0	0	0.048	0.12	0	0.518	0.56
CDKN2A	SMAD4	9606.ENSP00000418915	9606.ENSP00000341551	0	0	0	0	0	0.057	0.9	0.757	0.975
CDKN2A	PTEN	9606.ENSP00000418915	9606.ENSP00000361021	0	0	0	0	0.062	0.161	0	0.807	0.834
CDKN2A	BRCA2	9606.ENSP00000418915	9606.ENSP00000369497	0	0	0	0	0	0	0	0.706	0.706
CEACAM6	CDH1	9606.ENSP00000199764	9606.ENSP00000261769	0	0	0	0	0.125	0	0	0.396	0.449
CEACAM6	ITGA5	9606.ENSP00000199764	9606.ENSP00000293379	0	0	0	0	0	0	0.9	0.113	0.907
CLDN1	CDH1	9606.ENSP00000295522	9606.ENSP00000261769	0	0	0	0	0.171	0	0	0.562	0.621
CLDN1	CDH2	9606.ENSP00000295522	9606.ENSP00000269141	0	0	0	0	0.049	0	0	0.412	0.417
CLDN1	SNAI2	9606.ENSP00000295522	9606.ENSP00000380034	0	0	0	0	0.088	0	0	0.464	0.49
CLU	LRP1	9606.ENSP00000315130	9606.ENSP00000243077	0	0	0	0	0.089	0.057	0	0.428	0.466
CLU	BAX	9606.ENSP00000315130	9606.ENSP00000293288	0	0	0	0	0	0.756	0	0.411	0.85
CLU	CASP3	9606.ENSP00000315130	9606.ENSP00000311032	0	0	0	0	0	0	0	0.404	0.404
CSPG4	ITGA3	9606.ENSP00000312506	9606.ENSP00000007722	0	0	0	0	0.148	0	0.9	0.203	0.926
CSPG4	MMP2	9606.ENSP00000312506	9606.ENSP00000219070	0	0	0	0	0.232	0	0	0.719	0.775
CSPG4	FGF2	9606.ENSP00000312506	9606.ENSP00000264498	0	0	0	0	0.091	0.312	0	0.808	0.869
CSPG4	TAGLN	9606.ENSP00000312506	9606.ENSP00000432282	0	0	0	0	0.137	0	0	0.366	0.429
CSPG4	ITGA4	9606.ENSP00000312506	9606.ENSP00000380227	0	0	0	0	0.083	0	0.9	0.087	0.909
CTTN	MMP2	9606.ENSP00000365745	9606.ENSP00000219070	0	0	0	0	0.069	0.182	0	0.405	0.507
CTTN	CDH1	9606.ENSP00000365745	9606.ENSP00000261769	0	0	0	0	0.064	0.097	0.9	0.815	0.982
CTTN	MAPK3	9606.ENSP00000365745	9606.ENSP00000263025	0	0	0	0	0.063	0.161	0	0.462	0.54
CTTN	CDH2	9606.ENSP00000365745	9606.ENSP00000269141	0	0	0	0	0.07	0	0	0.942	0.944
CTTN	AFAP1L1	9606.ENSP00000365745	9606.ENSP00000296721	0	0	0	0	0.063	0	0	0.589	0.6
CTTN	CASP3	9606.ENSP00000365745	9606.ENSP00000311032	0	0	0	0	0	0.634	0	0.246	0.712
CTTN	MET	9606.ENSP00000365745	9606.ENSP00000317272	0	0	0	0	0.089	0.233	0	0.427	0.564
CTTN	PRKD1	9606.ENSP00000365745	9606.ENSP00000333568	0	0	0	0	0.069	0	0	0.779	0.786
CTTN	CAV1	9606.ENSP00000365745	9606.ENSP00000339191	0	0	0	0	0.133	0	0	0.399	0.457
CTTN	TPM1	9606.ENSP00000365745	9606.ENSP00000351022	0	0	0	0	0.138	0.26	0	0.254	0.483
CTTN	ROCK1	9606.ENSP00000365745	9606.ENSP00000382697	0	0	0	0	0.052	0.066	0	0.388	0.411
CXCL12	MMP2	9606.ENSP00000379140	9606.ENSP00000219070	0	0	0	0	0.213	0.213	0	0.65	0.764
CXCL12	HGF	9606.ENSP00000379140	9606.ENSP00000222390	0	0	0	0	0.076	0	0	0.752	0.761
CXCL12	MMP13	9606.ENSP00000379140	9606.ENSP00000260302	0	0	0	0	0	0	0	0.459	0.459
CXCL12	THBS1	9606.ENSP00000379140	9606.ENSP00000260356	0	0	0	0	0.07	0	0	0.503	0.518
CXCL12	CDH1	9606.ENSP00000379140	9606.ENSP00000261769	0	0	0	0	0	0	0	0.561	0.561
CXCL12	MAPK3	9606.ENSP00000379140	9606.ENSP00000263025	0	0	0	0	0	0	0.9	0.595	0.957
CXCL12	KDR	9606.ENSP00000379140	9606.ENSP00000263923	0	0	0	0	0.139	0	0	0.681	0.713
CXCL12	FGF2	9606.ENSP00000379140	9606.ENSP00000264498	0	0	0	0	0.07	0	0	0.733	0.741
CXCL12	CDH2	9606.ENSP00000379140	9606.ENSP00000269141	0	0	0	0	0	0	0	0.561	0.561
CXCL12	ITGA5	9606.ENSP00000379140	9606.ENSP00000293379	0	0	0	0	0	0	0	0.404	0.404
CXCL12	CASP3	9606.ENSP00000379140	9606.ENSP00000311032	0	0	0	0	0	0	0	0.503	0.503
CXCL12	MET	9606.ENSP00000379140	9606.ENSP00000317272	0	0	0	0	0	0	0	0.626	0.626
CXCL12	CAV1	9606.ENSP00000379140	9606.ENSP00000339191	0	0	0	0	0.096	0	0	0.403	0.437
CXCL12	S100A4	9606.ENSP00000379140	9606.ENSP00000357705	0	0	0	0	0	0	0	0.464	0.463
CXCL12	PTEN	9606.ENSP00000379140	9606.ENSP00000361021	0	0	0	0	0	0	0	0.504	0.504
CXCL12	SNAI2	9606.ENSP00000379140	9606.ENSP00000380034	0	0	0	0	0.088	0	0	0.426	0.454
CXCL12	ITGA4	9606.ENSP00000379140	9606.ENSP00000380227	0	0	0	0	0	0	0	0.525	0.525
EEF2K	PRKCA	9606.ENSP00000263026	9606.ENSP00000408695	0	0	0	0	0	0	0.8	0.371	0.868
FGF2	MMP11	9606.ENSP00000264498	9606.ENSP00000215743	0	0	0	0	0	0	0	0.512	0.512
FGF2	MMP2	9606.ENSP00000264498	9606.ENSP00000219070	0	0	0	0	0.088	0	0.9	0.691	0.969
FGF2	HGF	9606.ENSP00000264498	9606.ENSP00000222390	0	0	0	0	0	0	0.5	0.865	0.929
FGF2	MMP13	9606.ENSP00000264498	9606.ENSP00000260302	0	0	0	0	0	0	0	0.539	0.539
FGF2	THBS1	9606.ENSP00000264498	9606.ENSP00000260356	0	0	0	0	0.062	0.27	0	0.874	0.906
FGF2	CDH1	9606.ENSP00000264498	9606.ENSP00000261769	0	0	0	0	0	0	0	0.652	0.652
FGF2	MAPK3	9606.ENSP00000264498	9606.ENSP00000263025	0	0	0	0	0	0	0.9	0.693	0.968
FGF2	KDR	9606.ENSP00000264498	9606.ENSP00000263923	0	0	0	0	0.069	0.183	0.6	0.819	0.937
FGF2	PRKCA	9606.ENSP00000264498	9606.ENSP00000408695	0	0	0	0	0.062	0	0	0.416	0.428
FGF2	CDKN2A	9606.ENSP00000264498	9606.ENSP00000418915	0	0	0	0	0	0	0	0.465	0.465
FGF2	TAGLN	9606.ENSP00000264498	9606.ENSP00000432282	0	0	0	0	0.076	0	0	0.457	0.476
FGF2	SMAD4	9606.ENSP00000264498	9606.ENSP00000341551	0	0	0	0	0	0	0	0.476	0.476
FGF2	S100A4	9606.ENSP00000264498	9606.ENSP00000357705	0	0	0	0	0.062	0	0	0.543	0.553
FGF2	SNAI2	9606.ENSP00000264498	9606.ENSP00000380034	0	0	0	0	0.076	0	0	0.539	0.555
FGF2	PTEN	9606.ENSP00000264498	9606.ENSP00000361021	0	0	0	0	0	0	0	0.577	0.577
FGF2	CAV1	9606.ENSP00000264498	9606.ENSP00000339191	0	0	0	0	0.111	0	0	0.563	0.595
FGF2	CDH2	9606.ENSP00000264498	9606.ENSP00000269141	0	0	0	0	0.112	0	0	0.608	0.637
FGF2	CASP3	9606.ENSP00000264498	9606.ENSP00000311032	0	0	0	0	0	0	0	0.689	0.689
FGF2	KL	9606.ENSP00000264498	9606.ENSP00000369442	0	0	0	0	0	0.057	0.5	0.425	0.705
FGF2	CXCL12	9606.ENSP00000264498	9606.ENSP00000379140	0	0	0	0	0.07	0	0	0.733	0.741
FGF2	NTRK2	9606.ENSP00000264498	9606.ENSP00000277120	0	0	0	0	0.062	0	0.6	0.526	0.806
FGF2	MET	9606.ENSP00000264498	9606.ENSP00000317272	0	0	0	0	0.069	0	0.6	0.63	0.85
FGF2	NTF3	9606.ENSP00000264498	9606.ENSP00000397297	0	0	0	0	0.076	0	0	0.848	0.854
FGF2	CSPG4	9606.ENSP00000264498	9606.ENSP00000312506	0	0	0	0	0.091	0.312	0	0.808	0.869
HGF	ITGA3	9606.ENSP00000222390	9606.ENSP00000007722	0	0	0	0	0	0	0.9	0.432	0.94
HGF	MMP2	9606.ENSP00000222390	9606.ENSP00000219070	0	0	0	0	0.088	0	0.9	0.612	0.961
HGF	MMP13	9606.ENSP00000222390	9606.ENSP00000260302	0	0	0	0	0.062	0	0	0.405	0.418
HGF	S100A4	9606.ENSP00000222390	9606.ENSP00000357705	0	0	0	0	0.087	0	0	0.403	0.431
HGF	SMAD4	9606.ENSP00000222390	9606.ENSP00000341551	0	0	0	0	0	0.056	0	0.456	0.464
HGF	NTF3	9606.ENSP00000222390	9606.ENSP00000397297	0	0	0	0	0	0.078	0	0.47	0.49
HGF	CDKN2A	9606.ENSP00000222390	9606.ENSP00000418915	0	0	0	0	0	0.145	0	0.452	0.511
HGF	SNAI2	9606.ENSP00000222390	9606.ENSP00000380034	0	0	0	0	0	0	0	0.528	0.528
HGF	CASP3	9606.ENSP00000222390	9606.ENSP00000311032	0	0	0	0	0	0	0	0.53	0.53
HGF	THBS1	9606.ENSP00000222390	9606.ENSP00000260356	0	0	0	0	0.062	0	0	0.523	0.533
HGF	PTEN	9606.ENSP00000222390	9606.ENSP00000361021	0	0	0	0	0.062	0.056	0	0.553	0.57
HGF	CDH2	9606.ENSP00000222390	9606.ENSP00000269141	0	0	0	0	0	0	0	0.652	0.653
HGF	NTRK2	9606.ENSP00000222390	9606.ENSP00000277120	0	0	0	0	0	0.056	0.6	0.26	0.696
HGF	CXCL12	9606.ENSP00000222390	9606.ENSP00000379140	0	0	0	0	0.076	0	0	0.752	0.761
HGF	KDR	9606.ENSP00000222390	9606.ENSP00000263923	0	0	0	0	0.062	0	0.6	0.693	0.875
HGF	ITGA2	9606.ENSP00000222390	9606.ENSP00000296585	0	0	0	0	0	0	0.9	0.244	0.921
HGF	FGF2	9606.ENSP00000222390	9606.ENSP00000264498	0	0	0	0	0	0	0.5	0.865	0.929
HGF	MAPK3	9606.ENSP00000222390	9606.ENSP00000263025	0	0	0	0	0	0.056	0.9	0.616	0.96
HGF	CDH1	9606.ENSP00000222390	9606.ENSP00000261769	0	0	0	0	0	0	0.9	0.689	0.967
HGF	MET	9606.ENSP00000222390	9606.ENSP00000317272	0	0	0	0	0.062	0.98	0.9	0.991	0.999
HK2	CASP3	9606.ENSP00000290573	9606.ENSP00000311032	0	0	0	0	0	0.133	0	0.431	0.486
HK2	PTEN	9606.ENSP00000290573	9606.ENSP00000361021	0	0	0	0	0.111	0	0	0.458	0.497
HK2	BAX	9606.ENSP00000290573	9606.ENSP00000293288	0	0	0	0	0	0	0.8	0.453	0.886
HMCN1	ITGA3	9606.ENSP00000271588	9606.ENSP00000007722	0	0	0	0	0.09	0	0	0.381	0.412
HMCN1	ITGA5	9606.ENSP00000271588	9606.ENSP00000293379	0	0	0	0	0.115	0	0	0.369	0.418
IKZF3	MAPK3	9606.ENSP00000344544	9606.ENSP00000263025	0	0	0	0	0	0.133	0.9	0.068	0.912
IKZF3	BCL2	9606.ENSP00000344544	9606.ENSP00000381185	0	0	0	0	0	0.056	0.9	0	0.901
ITGA2	ITGA3	9606.ENSP00000296585	9606.ENSP00000007722	0	0	0	0.585	0.138	0	0.9	0.705	0.935
ITGA2	HGF	9606.ENSP00000296585	9606.ENSP00000222390	0	0	0	0	0	0	0.9	0.244	0.921
ITGA2	THBS1	9606.ENSP00000296585	9606.ENSP00000260356	0	0	0	0	0.076	0.067	0.6	0.371	0.754
ITGA2	CDH1	9606.ENSP00000296585	9606.ENSP00000261769	0	0	0	0	0	0.056	0	0.418	0.427
ITGA2	KDR	9606.ENSP00000296585	9606.ENSP00000263923	0	0	0	0	0	0.27	0	0.426	0.563
ITGA2	ITGA5	9606.ENSP00000296585	9606.ENSP00000293379	0	0	0	0.606	0.054	0	0.9	0.736	0.929
ITGA2	CALR	9606.ENSP00000296585	9606.ENSP00000320866	0	0	0	0	0	0	0	0.456	0.456
ITGA2	CAV1	9606.ENSP00000296585	9606.ENSP00000339191	0	0	0	0	0.098	0	0	0.447	0.48
ITGA2	ITGA8	9606.ENSP00000296585	9606.ENSP00000367316	0	0	0	0.611	0	0	0.9	0.44	0.916
ITGA2	ITGA4	9606.ENSP00000296585	9606.ENSP00000380227	0	0	0	0.598	0	0	0.9	0.663	0.926
ITGA2	MET	9606.ENSP00000296585	9606.ENSP00000317272	0	0	0	0	0.154	0.114	0.9	0.208	0.932
ITGA3	HMCN1	9606.ENSP00000007722	9606.ENSP00000271588	0	0	0	0	0.09	0	0	0.381	0.412
ITGA3	CDH1	9606.ENSP00000007722	9606.ENSP00000261769	0	0	0	0	0.062	0.225	0	0.358	0.493
ITGA3	PRKCA	9606.ENSP00000007722	9606.ENSP00000408695	0	0	0	0	0	0.166	0	0.582	0.636
ITGA3	CALR	9606.ENSP00000007722	9606.ENSP00000320866	0	0	0	0	0.065	0.462	0	0.704	0.838
ITGA3	ITGA4	9606.ENSP00000007722	9606.ENSP00000380227	0	0	0	0.638	0	0	0.9	0.668	0.923
ITGA3	CSPG4	9606.ENSP00000007722	9606.ENSP00000312506	0	0	0	0	0.148	0	0.9	0.203	0.926
ITGA3	ITGA2	9606.ENSP00000007722	9606.ENSP00000296585	0	0	0	0.585	0.138	0	0.9	0.705	0.935
ITGA3	HGF	9606.ENSP00000007722	9606.ENSP00000222390	0	0	0	0	0	0	0.9	0.432	0.94
ITGA3	ITGA8	9606.ENSP00000007722	9606.ENSP00000367316	0	0	0	0.66	0.062	0.293	0.9	0.634	0.943
ITGA3	THBS1	9606.ENSP00000007722	9606.ENSP00000260356	0	0	0	0	0.093	0.112	0.9	0.404	0.945
ITGA3	ITGA5	9606.ENSP00000007722	9606.ENSP00000293379	0	0	0	0.636	0.085	0.293	0.9	0.795	0.949
ITGA3	MET	9606.ENSP00000007722	9606.ENSP00000317272	0	0	0	0	0.171	0.114	0.9	0.445	0.953
ITGA4	ITGA3	9606.ENSP00000380227	9606.ENSP00000007722	0	0	0	0.638	0	0	0.9	0.668	0.923
ITGA4	THBS1	9606.ENSP00000380227	9606.ENSP00000260356	0	0	0	0	0.049	0.078	0.9	0.247	0.925
ITGA4	ITGA5	9606.ENSP00000380227	9606.ENSP00000293379	0	0	0	0.674	0.076	0	0.9	0.792	0.928
ITGA4	ITGA2	9606.ENSP00000380227	9606.ENSP00000296585	0	0	0	0.598	0	0	0.9	0.663	0.926
ITGA4	CSPG4	9606.ENSP00000380227	9606.ENSP00000312506	0	0	0	0	0.083	0	0.9	0.087	0.909
ITGA4	ITGA8	9606.ENSP00000380227	9606.ENSP00000367316	0	0	0	0.683	0.062	0	0.9	0.499	0.916
ITGA4	CXCL12	9606.ENSP00000380227	9606.ENSP00000379140	0	0	0	0	0	0	0	0.525	0.525
ITGA5	ITGA3	9606.ENSP00000293379	9606.ENSP00000007722	0	0	0	0.636	0.085	0.293	0.9	0.795	0.949
ITGA5	CEACAM6	9606.ENSP00000293379	9606.ENSP00000199764	0	0	0	0	0	0	0.9	0.113	0.907
ITGA5	MMP2	9606.ENSP00000293379	9606.ENSP00000219070	0	0	0	0	0.152	0	0	0.455	0.518
ITGA5	THBS1	9606.ENSP00000293379	9606.ENSP00000260356	0	0	0	0	0.129	0.108	0.6	0.417	0.794
ITGA5	CDH1	9606.ENSP00000293379	9606.ENSP00000261769	0	0	0	0	0	0.119	0	0.518	0.557
ITGA5	KDR	9606.ENSP00000293379	9606.ENSP00000263923	0	0	0	0	0.053	0.27	0	0.37	0.526
ITGA5	CDH2	9606.ENSP00000293379	9606.ENSP00000269141	0	0	0	0	0	0.056	0	0.518	0.526
ITGA5	HMCN1	9606.ENSP00000293379	9606.ENSP00000271588	0	0	0	0	0.115	0	0	0.369	0.418
ITGA5	CXCL12	9606.ENSP00000293379	9606.ENSP00000379140	0	0	0	0	0	0	0	0.404	0.404
ITGA5	MET	9606.ENSP00000293379	9606.ENSP00000317272	0	0	0	0	0.089	0.114	0	0.349	0.429
ITGA5	ITGA8	9606.ENSP00000293379	9606.ENSP00000367316	0	0	0	0.93	0	0	0.9	0.423	0.902
ITGA5	ITGA4	9606.ENSP00000293379	9606.ENSP00000380227	0	0	0	0.674	0.076	0	0.9	0.792	0.928
ITGA5	ITGA2	9606.ENSP00000293379	9606.ENSP00000296585	0	0	0	0.606	0.054	0	0.9	0.736	0.929
ITGA8	ITGA3	9606.ENSP00000367316	9606.ENSP00000007722	0	0	0	0.66	0.062	0.293	0.9	0.634	0.943
ITGA8	THBS1	9606.ENSP00000367316	9606.ENSP00000260356	0	0	0	0	0.062	0.108	0.6	0.217	0.703
ITGA8	ITGA5	9606.ENSP00000367316	9606.ENSP00000293379	0	0	0	0.93	0	0	0.9	0.423	0.902
ITGA8	ITGA2	9606.ENSP00000367316	9606.ENSP00000296585	0	0	0	0.611	0	0	0.9	0.44	0.916
ITGA8	ITGA4	9606.ENSP00000367316	9606.ENSP00000380227	0	0	0	0.683	0.062	0	0.9	0.499	0.916
KDR	MMP2	9606.ENSP00000263923	9606.ENSP00000219070	0	0	0	0	0.098	0	0	0.617	0.639
KDR	HGF	9606.ENSP00000263923	9606.ENSP00000222390	0	0	0	0	0.062	0	0.6	0.693	0.875
KDR	LRP1	9606.ENSP00000263923	9606.ENSP00000243077	0	0	0	0	0.065	0.061	0	0.658	0.674
KDR	THBS1	9606.ENSP00000263923	9606.ENSP00000260356	0	0	0	0	0	0	0	0.89	0.891
KDR	CDH1	9606.ENSP00000263923	9606.ENSP00000261769	0	0	0	0	0	0	0	0.644	0.644
KDR	TAGLN	9606.ENSP00000263923	9606.ENSP00000432282	0	0	0	0	0.07	0	0	0.431	0.448
KDR	CDH2	9606.ENSP00000263923	9606.ENSP00000269141	0	0	0	0	0.063	0	0	0.466	0.479
KDR	SMAD4	9606.ENSP00000263923	9606.ENSP00000341551	0	0	0	0	0	0.061	0	0.469	0.48
KDR	CDKN2A	9606.ENSP00000263923	9606.ENSP00000418915	0	0	0	0	0	0.056	0	0.504	0.511
KDR	ITGA5	9606.ENSP00000263923	9606.ENSP00000293379	0	0	0	0	0.053	0.27	0	0.37	0.526
KDR	ITGA2	9606.ENSP00000263923	9606.ENSP00000296585	0	0	0	0	0	0.27	0	0.426	0.563
KDR	CASP3	9606.ENSP00000263923	9606.ENSP00000311032	0	0	0	0	0	0	0	0.605	0.605
KDR	PTEN	9606.ENSP00000263923	9606.ENSP00000361021	0	0	0	0	0	0.07	0	0.652	0.663
KDR	NTF3	9606.ENSP00000263923	9606.ENSP00000397297	0	0	0	0	0.053	0	0.6	0.235	0.684
KDR	MET	9606.ENSP00000263923	9606.ENSP00000317272	0	0	0	0.564	0	0.495	0	0.944	0.702
KDR	CXCL12	9606.ENSP00000263923	9606.ENSP00000379140	0	0	0	0	0.139	0	0	0.681	0.713
KDR	KL	9606.ENSP00000263923	9606.ENSP00000369442	0	0	0	0	0	0.102	0	0.707	0.726
KDR	ROCK1	9606.ENSP00000263923	9606.ENSP00000382697	0	0	0	0	0.055	0.122	0.9	0.219	0.926
KDR	FGF2	9606.ENSP00000263923	9606.ENSP00000264498	0	0	0	0	0.069	0.183	0.6	0.819	0.937
KDR	CAV1	9606.ENSP00000263923	9606.ENSP00000339191	0	0	0	0	0.07	0.515	0	0.986	0.993
KL	MAPK3	9606.ENSP00000369442	9606.ENSP00000263025	0	0	0	0	0	0	0.9	0.391	0.936
KL	KDR	9606.ENSP00000369442	9606.ENSP00000263923	0	0	0	0	0	0.102	0	0.707	0.726
KL	FGF2	9606.ENSP00000369442	9606.ENSP00000264498	0	0	0	0	0	0.057	0.5	0.425	0.705
LGALS1	S100A4	9606.ENSP00000215909	9606.ENSP00000357705	0	0	0	0	0.274	0	0	0.294	0.466
LRP1	MMP2	9606.ENSP00000243077	9606.ENSP00000219070	0	0	0	0	0.134	0	0	0.535	0.581
LRP1	SMAD4	9606.ENSP00000243077	9606.ENSP00000341551	0	0	0	0	0	0	0	0.437	0.438
LRP1	NTRK2	9606.ENSP00000243077	9606.ENSP00000277120	0	0	0	0	0.07	0.4	0	0.103	0.455
LRP1	CLU	9606.ENSP00000243077	9606.ENSP00000315130	0	0	0	0	0.089	0.057	0	0.428	0.466
LRP1	MMP13	9606.ENSP00000243077	9606.ENSP00000260302	0	0	0	0	0	0.213	0	0.384	0.495
LRP1	MAPK3	9606.ENSP00000243077	9606.ENSP00000263025	0	0	0	0	0.064	0	0	0.547	0.558
LRP1	SIRPA	9606.ENSP00000243077	9606.ENSP00000382941	0	0	0	0	0.147	0	0	0.579	0.625
LRP1	KDR	9606.ENSP00000243077	9606.ENSP00000263923	0	0	0	0	0.065	0.061	0	0.658	0.674
LRP1	THBS1	9606.ENSP00000243077	9606.ENSP00000260356	0	0	0	0	0.085	0.675	0	0.943	0.981
LRP1	CALR	9606.ENSP00000243077	9606.ENSP00000320866	0	0	0	0	0.062	0.462	0	0.989	0.994
MAPK3	MMP2	9606.ENSP00000263025	9606.ENSP00000219070	0	0	0	0	0.049	0	0	0.681	0.683
MAPK3	HGF	9606.ENSP00000263025	9606.ENSP00000222390	0	0	0	0	0	0.056	0.9	0.616	0.96
MAPK3	LRP1	9606.ENSP00000263025	9606.ENSP00000243077	0	0	0	0	0.064	0	0	0.547	0.558
MAPK3	MMP13	9606.ENSP00000263025	9606.ENSP00000260302	0	0	0	0	0.049	0	0	0.471	0.475
MAPK3	CDH1	9606.ENSP00000263025	9606.ENSP00000261769	0	0	0	0	0	0.162	0.9	0.689	0.971
MAPK3	CTTN	9606.ENSP00000263025	9606.ENSP00000365745	0	0	0	0	0.063	0.161	0	0.462	0.54
MAPK3	SNAI2	9606.ENSP00000263025	9606.ENSP00000380034	0	0	0	0	0	0	0	0.551	0.551
MAPK3	CDH2	9606.ENSP00000263025	9606.ENSP00000269141	0	0	0	0	0	0	0	0.6	0.6
MAPK3	SMAD4	9606.ENSP00000263025	9606.ENSP00000341551	0	0	0	0	0	0.06	0	0.609	0.617
MAPK3	CDKN2A	9606.ENSP00000263025	9606.ENSP00000418915	0	0	0	0	0	0.205	0	0.611	0.678
MAPK3	CAV1	9606.ENSP00000263025	9606.ENSP00000339191	0	0	0	0	0	0.27	0	0.692	0.766
MAPK3	PTEN	9606.ENSP00000263025	9606.ENSP00000361021	0	0	0	0	0.065	0.188	0	0.79	0.827
MAPK3	ROCK1	9606.ENSP00000263025	9606.ENSP00000382697	0	0	0	0.58	0.062	0.148	0.8	0.591	0.868
MAPK3	IKZF3	9606.ENSP00000263025	9606.ENSP00000344544	0	0	0	0	0	0.133	0.9	0.068	0.912
MAPK3	MET	9606.ENSP00000263025	9606.ENSP00000317272	0	0	0	0.582	0.062	0.148	0.9	0.666	0.936
MAPK3	KL	9606.ENSP00000263025	9606.ENSP00000369442	0	0	0	0	0	0	0.9	0.391	0.936
MAPK3	BCL2	9606.ENSP00000263025	9606.ENSP00000381185	0	0	0	0	0	0.213	0.9	0.297	0.939
MAPK3	PRKCA	9606.ENSP00000263025	9606.ENSP00000408695	0	0	0	0.588	0.053	0.369	0.9	0.656	0.952
MAPK3	CXCL12	9606.ENSP00000263025	9606.ENSP00000379140	0	0	0	0	0	0	0.9	0.595	0.957
MAPK3	CASP3	9606.ENSP00000263025	9606.ENSP00000311032	0	0	0	0	0	0.057	0.8	0.821	0.963
MAPK3	FGF2	9606.ENSP00000263025	9606.ENSP00000264498	0	0	0	0	0	0	0.9	0.693	0.968
MET	ITGA3	9606.ENSP00000317272	9606.ENSP00000007722	0	0	0	0	0.171	0.114	0.9	0.445	0.953
MET	MMP2	9606.ENSP00000317272	9606.ENSP00000219070	0	0	0	0	0.065	0	0	0.519	0.531
MET	HGF	9606.ENSP00000317272	9606.ENSP00000222390	0	0	0	0	0.062	0.98	0.9	0.991	0.999
MET	CDH1	9606.ENSP00000317272	9606.ENSP00000261769	0	0	0	0	0.062	0.282	0.9	0.987	0.999
MET	MAPK3	9606.ENSP00000317272	9606.ENSP00000263025	0	0	0	0.582	0.062	0.148	0.9	0.666	0.936
MET	KDR	9606.ENSP00000317272	9606.ENSP00000263923	0	0	0	0.564	0	0.495	0	0.944	0.702
MET	FGF2	9606.ENSP00000317272	9606.ENSP00000264498	0	0	0	0	0.069	0	0.6	0.63	0.85
MET	CDH2	9606.ENSP00000317272	9606.ENSP00000269141	0	0	0	0	0.062	0.057	0.9	0.521	0.951
MET	ITGA5	9606.ENSP00000317272	9606.ENSP00000293379	0	0	0	0	0.089	0.114	0	0.349	0.429
MET	ITGA2	9606.ENSP00000317272	9606.ENSP00000296585	0	0	0	0	0.154	0.114	0.9	0.208	0.932
MET	CASP3	9606.ENSP00000317272	9606.ENSP00000311032	0	0	0	0	0	0.609	0	0.548	0.815
MET	SMAD4	9606.ENSP00000317272	9606.ENSP00000341551	0	0	0	0	0	0.107	0	0.416	0.456
MET	CAV1	9606.ENSP00000317272	9606.ENSP00000339191	0	0	0	0	0.214	0.058	0	0.392	0.51
MET	SNAI2	9606.ENSP00000317272	9606.ENSP00000380034	0	0	0	0	0.098	0.056	0	0.499	0.536
MET	CDKN2A	9606.ENSP00000317272	9606.ENSP00000418915	0	0	0	0	0.048	0.12	0	0.518	0.56
MET	CTTN	9606.ENSP00000317272	9606.ENSP00000365745	0	0	0	0	0.089	0.233	0	0.427	0.564
MET	CXCL12	9606.ENSP00000317272	9606.ENSP00000379140	0	0	0	0	0	0	0	0.626	0.626
MET	NTF3	9606.ENSP00000317272	9606.ENSP00000397297	0	0	0	0	0	0.056	0.6	0.119	0.638
MET	PTEN	9606.ENSP00000317272	9606.ENSP00000361021	0	0	0	0	0.063	0.289	0	0.668	0.76
MMP11	FGF2	9606.ENSP00000215743	9606.ENSP00000264498	0	0	0	0	0	0	0	0.512	0.512
MMP11	CASP3	9606.ENSP00000215743	9606.ENSP00000311032	0	0	0	0	0	0	0	0.519	0.519
MMP11	CDH1	9606.ENSP00000215743	9606.ENSP00000261769	0	0	0	0	0	0.058	0	0.607	0.614
MMP11	MMP2	9606.ENSP00000215743	9606.ENSP00000219070	0	0	0	0.766	0.096	0	0.65	0.826	0.733
MMP13	HGF	9606.ENSP00000260302	9606.ENSP00000222390	0	0	0	0	0.062	0	0	0.405	0.418
MMP13	LRP1	9606.ENSP00000260302	9606.ENSP00000243077	0	0	0	0	0	0.213	0	0.384	0.495
MMP13	TAGLN	9606.ENSP00000260302	9606.ENSP00000432282	0	0	0	0	0	0	0	0.403	0.403
MMP13	S100A4	9606.ENSP00000260302	9606.ENSP00000357705	0	0	0	0	0.062	0	0	0.423	0.435
MMP13	CDH1	9606.ENSP00000260302	9606.ENSP00000261769	0	0	0	0	0	0.058	0	0.436	0.446
MMP13	CXCL12	9606.ENSP00000260302	9606.ENSP00000379140	0	0	0	0	0	0	0	0.459	0.459
MMP13	MAPK3	9606.ENSP00000260302	9606.ENSP00000263025	0	0	0	0	0.049	0	0	0.471	0.475
MMP13	CASP3	9606.ENSP00000260302	9606.ENSP00000311032	0	0	0	0	0	0	0	0.522	0.522
MMP13	FGF2	9606.ENSP00000260302	9606.ENSP00000264498	0	0	0	0	0	0	0	0.539	0.539
MMP13	CAV1	9606.ENSP00000260302	9606.ENSP00000339191	0	0	0	0	0.062	0	0	0.698	0.704
MMP2	MMP11	9606.ENSP00000219070	9606.ENSP00000215743	0	0	0	0.766	0.096	0	0.65	0.826	0.733
MMP2	TAGLN	9606.ENSP00000219070	9606.ENSP00000432282	0	0	0	0	0.175	0	0	0.363	0.452
MMP2	CDKN2A	9606.ENSP00000219070	9606.ENSP00000418915	0	0	0	0	0	0	0	0.465	0.465
MMP2	CTTN	9606.ENSP00000219070	9606.ENSP00000365745	0	0	0	0	0.069	0.182	0	0.405	0.507
MMP2	ITGA5	9606.ENSP00000219070	9606.ENSP00000293379	0	0	0	0	0.152	0	0	0.455	0.518
MMP2	S100A4	9606.ENSP00000219070	9606.ENSP00000357705	0	0	0	0	0.064	0	0	0.517	0.528
MMP2	MET	9606.ENSP00000219070	9606.ENSP00000317272	0	0	0	0	0.065	0	0	0.519	0.531
MMP2	PTEN	9606.ENSP00000219070	9606.ENSP00000361021	0	0	0	0	0	0	0	0.566	0.566
MMP2	CAV1	9606.ENSP00000219070	9606.ENSP00000339191	0	0	0	0	0.23	0	0	0.469	0.573
MMP2	LRP1	9606.ENSP00000219070	9606.ENSP00000243077	0	0	0	0	0.134	0	0	0.535	0.581
MMP2	KDR	9606.ENSP00000219070	9606.ENSP00000263923	0	0	0	0	0.098	0	0	0.617	0.639
MMP2	SMAD4	9606.ENSP00000219070	9606.ENSP00000341551	0	0	0	0	0	0.057	0	0.639	0.645
MMP2	CASP3	9606.ENSP00000219070	9606.ENSP00000311032	0	0	0	0	0	0	0	0.681	0.681
MMP2	MAPK3	9606.ENSP00000219070	9606.ENSP00000263025	0	0	0	0	0.049	0	0	0.681	0.683
MMP2	SNAI2	9606.ENSP00000219070	9606.ENSP00000380034	0	0	0	0	0.232	0	0	0.653	0.723
MMP2	CDH2	9606.ENSP00000219070	9606.ENSP00000269141	0	0	0	0	0.097	0.058	0	0.709	0.731
MMP2	CXCL12	9606.ENSP00000219070	9606.ENSP00000379140	0	0	0	0	0.213	0.213	0	0.65	0.764
MMP2	CSPG4	9606.ENSP00000219070	9606.ENSP00000312506	0	0	0	0	0.232	0	0	0.719	0.775
MMP2	CDH1	9606.ENSP00000219070	9606.ENSP00000261769	0	0	0	0	0	0.058	0	0.777	0.781
MMP2	THBS1	9606.ENSP00000219070	9606.ENSP00000260356	0	0	0	0	0.157	0.27	0.8	0.691	0.956
MMP2	HGF	9606.ENSP00000219070	9606.ENSP00000222390	0	0	0	0	0.088	0	0.9	0.612	0.961
MMP2	FGF2	9606.ENSP00000219070	9606.ENSP00000264498	0	0	0	0	0.088	0	0.9	0.691	0.969
NTF3	HGF	9606.ENSP00000397297	9606.ENSP00000222390	0	0	0	0	0	0.078	0	0.47	0.49
NTF3	KDR	9606.ENSP00000397297	9606.ENSP00000263923	0	0	0	0	0.053	0	0.6	0.235	0.684
NTF3	FGF2	9606.ENSP00000397297	9606.ENSP00000264498	0	0	0	0	0.076	0	0	0.848	0.854
NTF3	NTRK2	9606.ENSP00000397297	9606.ENSP00000277120	0	0	0	0	0	0.328	0.9	0.989	0.999
NTF3	CASP3	9606.ENSP00000397297	9606.ENSP00000311032	0	0	0	0	0	0	0	0.404	0.404
NTF3	MET	9606.ENSP00000397297	9606.ENSP00000317272	0	0	0	0	0	0.056	0.6	0.119	0.638
NTRK2	HGF	9606.ENSP00000277120	9606.ENSP00000222390	0	0	0	0	0	0.056	0.6	0.26	0.696
NTRK2	LRP1	9606.ENSP00000277120	9606.ENSP00000243077	0	0	0	0	0.07	0.4	0	0.103	0.455
NTRK2	FGF2	9606.ENSP00000277120	9606.ENSP00000264498	0	0	0	0	0.062	0	0.6	0.526	0.806
NTRK2	CDH2	9606.ENSP00000277120	9606.ENSP00000269141	0	0	0	0	0.075	0.057	0.9	0.322	0.933
NTRK2	PTEN	9606.ENSP00000277120	9606.ENSP00000361021	0	0	0	0	0	0.111	0	0.376	0.422
NTRK2	CASP3	9606.ENSP00000277120	9606.ENSP00000311032	0	0	0	0	0	0.063	0	0.528	0.539
NTRK2	NTF3	9606.ENSP00000277120	9606.ENSP00000397297	0	0	0	0	0	0.328	0.9	0.989	0.999
PLK1	SKP2	9606.ENSP00000300093	9606.ENSP00000274255	0	0	0	0	0.341	0	0	0.535	0.681
PLK1	CDKN2A	9606.ENSP00000300093	9606.ENSP00000418915	0	0	0	0	0	0.077	0	0.42	0.441
PLK1	CASP3	9606.ENSP00000300093	9606.ENSP00000311032	0	0	0	0	0.062	0	0	0.534	0.544
PLK1	PTEN	9606.ENSP00000300093	9606.ENSP00000361021	0	0	0	0	0.124	0.559	0	0.53	0.803
PLK1	BRCA2	9606.ENSP00000300093	9606.ENSP00000369497	0	0	0	0	0.142	0.948	0	0.541	0.977
PRKCA	ITGA3	9606.ENSP00000408695	9606.ENSP00000007722	0	0	0	0	0	0.166	0	0.582	0.636
PRKCA	CDH1	9606.ENSP00000408695	9606.ENSP00000261769	0	0	0	0	0	0	0	0.426	0.426
PRKCA	MAPK3	9606.ENSP00000408695	9606.ENSP00000263025	0	0	0	0.588	0.053	0.369	0.9	0.656	0.952
PRKCA	EEF2K	9606.ENSP00000408695	9606.ENSP00000263026	0	0	0	0	0	0	0.8	0.371	0.868
PRKCA	FGF2	9606.ENSP00000408695	9606.ENSP00000264498	0	0	0	0	0.062	0	0	0.416	0.428
PRKCA	CASP3	9606.ENSP00000408695	9606.ENSP00000311032	0	0	0	0	0	0	0.8	0.505	0.896
PRKCA	PRKD1	9606.ENSP00000408695	9606.ENSP00000333568	0	0	0	0.614	0.05	0	0.8	0.625	0.848
PRKCA	CAV1	9606.ENSP00000408695	9606.ENSP00000339191	0	0	0	0	0.048	0	0	0.902	0.903
PRKCA	PTEN	9606.ENSP00000408695	9606.ENSP00000361021	0	0	0	0	0	0	0	0.465	0.465
PRKD1	CDH1	9606.ENSP00000333568	9606.ENSP00000261769	0	0	0	0	0	0.27	0	0.879	0.908
PRKD1	CTTN	9606.ENSP00000333568	9606.ENSP00000365745	0	0	0	0	0.069	0	0	0.779	0.786
PRKD1	PRKCA	9606.ENSP00000333568	9606.ENSP00000408695	0	0	0	0.614	0.05	0	0.8	0.625	0.848
PTEN	MMP2	9606.ENSP00000361021	9606.ENSP00000219070	0	0	0	0	0	0	0	0.566	0.566
PTEN	HGF	9606.ENSP00000361021	9606.ENSP00000222390	0	0	0	0	0.062	0.056	0	0.553	0.57
PTEN	THBS1	9606.ENSP00000361021	9606.ENSP00000260356	0	0	0	0	0.062	0	0	0.424	0.436
PTEN	CDH1	9606.ENSP00000361021	9606.ENSP00000261769	0	0	0	0	0	0	0	0.939	0.939
PTEN	MAPK3	9606.ENSP00000361021	9606.ENSP00000263025	0	0	0	0	0.065	0.188	0	0.79	0.827
PTEN	KDR	9606.ENSP00000361021	9606.ENSP00000263923	0	0	0	0	0	0.07	0	0.652	0.663
PTEN	FGF2	9606.ENSP00000361021	9606.ENSP00000264498	0	0	0	0	0	0	0	0.577	0.577
PTEN	CDH2	9606.ENSP00000361021	9606.ENSP00000269141	0	0	0	0	0.062	0	0	0.565	0.574
PTEN	SKP2	9606.ENSP00000361021	9606.ENSP00000274255	0	0	0	0	0.384	0	0	0.589	0.736
PTEN	NTRK2	9606.ENSP00000361021	9606.ENSP00000277120	0	0	0	0	0	0.111	0	0.376	0.422
PTEN	HK2	9606.ENSP00000361021	9606.ENSP00000290573	0	0	0	0	0.111	0	0	0.458	0.497
PTEN	BAX	9606.ENSP00000361021	9606.ENSP00000293288	0	0	0	0	0	0.076	0	0.401	0.422
PTEN	PLK1	9606.ENSP00000361021	9606.ENSP00000300093	0	0	0	0	0.124	0.559	0	0.53	0.803
PTEN	CASP3	9606.ENSP00000361021	9606.ENSP00000311032	0	0	0	0	0.062	0	0	0.762	0.767
PTEN	MET	9606.ENSP00000361021	9606.ENSP00000317272	0	0	0	0	0.063	0.289	0	0.668	0.76
PTEN	CAV1	9606.ENSP00000361021	9606.ENSP00000339191	0	0	0	0	0	0.282	0	0.918	0.938
PTEN	SMAD4	9606.ENSP00000361021	9606.ENSP00000341551	0	0	0	0	0.097	0.074	0	0.844	0.859
PTEN	TPM1	9606.ENSP00000361021	9606.ENSP00000351022	0	0	0	0	0	0	0	0.563	0.563
PTEN	PRKCA	9606.ENSP00000361021	9606.ENSP00000408695	0	0	0	0	0	0	0	0.465	0.465
PTEN	CXCL12	9606.ENSP00000361021	9606.ENSP00000379140	0	0	0	0	0	0	0	0.504	0.504
PTEN	SNAI2	9606.ENSP00000361021	9606.ENSP00000380034	0	0	0	0	0	0	0	0.623	0.623
PTEN	BRCA2	9606.ENSP00000361021	9606.ENSP00000369497	0	0	0	0	0.062	0	0	0.8	0.804
PTEN	CDKN2A	9606.ENSP00000361021	9606.ENSP00000418915	0	0	0	0	0.062	0.161	0	0.807	0.834
PTEN	ROCK1	9606.ENSP00000361021	9606.ENSP00000382697	0	0	0	0	0.066	0.145	0.9	0.514	0.956
ROCK1	CDH1	9606.ENSP00000382697	9606.ENSP00000261769	0	0	0	0	0	0.057	0	0.686	0.691
ROCK1	MAPK3	9606.ENSP00000382697	9606.ENSP00000263025	0	0	0	0.58	0.062	0.148	0.8	0.591	0.868
ROCK1	KDR	9606.ENSP00000382697	9606.ENSP00000263923	0	0	0	0	0.055	0.122	0.9	0.219	0.926
ROCK1	CDH2	9606.ENSP00000382697	9606.ENSP00000269141	0	0	0	0	0	0.057	0	0.402	0.411
ROCK1	CASP3	9606.ENSP00000382697	9606.ENSP00000311032	0	0	0	0	0	0.478	0.9	0.573	0.975
ROCK1	CAV1	9606.ENSP00000382697	9606.ENSP00000339191	0	0	0	0	0	0.058	0	0.512	0.521
ROCK1	PTEN	9606.ENSP00000382697	9606.ENSP00000361021	0	0	0	0	0.066	0.145	0.9	0.514	0.956
ROCK1	CTTN	9606.ENSP00000382697	9606.ENSP00000365745	0	0	0	0	0.052	0.066	0	0.388	0.411
S100A4	LGALS1	9606.ENSP00000357705	9606.ENSP00000215909	0	0	0	0	0.274	0	0	0.294	0.466
S100A4	MMP2	9606.ENSP00000357705	9606.ENSP00000219070	0	0	0	0	0.064	0	0	0.517	0.528
S100A4	HGF	9606.ENSP00000357705	9606.ENSP00000222390	0	0	0	0	0.087	0	0	0.403	0.431
S100A4	MMP13	9606.ENSP00000357705	9606.ENSP00000260302	0	0	0	0	0.062	0	0	0.423	0.435
S100A4	CDH1	9606.ENSP00000357705	9606.ENSP00000261769	0	0	0	0	0.109	0	0	0.682	0.704
S100A4	FGF2	9606.ENSP00000357705	9606.ENSP00000264498	0	0	0	0	0.062	0	0	0.543	0.553
S100A4	CDH2	9606.ENSP00000357705	9606.ENSP00000269141	0	0	0	0	0	0	0	0.565	0.565
S100A4	CAV1	9606.ENSP00000357705	9606.ENSP00000339191	0	0	0	0	0.084	0	0	0.392	0.419
S100A4	CXCL12	9606.ENSP00000357705	9606.ENSP00000379140	0	0	0	0	0	0	0	0.464	0.463
S100A4	TAGLN	9606.ENSP00000357705	9606.ENSP00000432282	0	0	0	0	0.065	0	0	0.457	0.47
S100A4	SNAI2	9606.ENSP00000357705	9606.ENSP00000380034	0	0	0	0	0.062	0	0	0.556	0.565
SIRPA	LRP1	9606.ENSP00000382941	9606.ENSP00000243077	0	0	0	0	0.147	0	0	0.579	0.625
SIRPA	THBS1	9606.ENSP00000382941	9606.ENSP00000260356	0	0	0	0	0	0	0	0.743	0.743
SIRPA	CALR	9606.ENSP00000382941	9606.ENSP00000320866	0	0	0	0	0	0.104	0	0.661	0.683
SKP2	CDH1	9606.ENSP00000274255	9606.ENSP00000261769	0	0	0	0	0	0.849	0	0.582	0.934
SKP2	BRCA2	9606.ENSP00000274255	9606.ENSP00000369497	0	0	0	0	0.118	0	0	0.399	0.448
SKP2	CDKN2A	9606.ENSP00000274255	9606.ENSP00000418915	0	0	0	0	0	0	0	0.554	0.554
SKP2	CASP3	9606.ENSP00000274255	9606.ENSP00000311032	0	0	0	0	0.063	0.27	0	0.483	0.615
SKP2	PLK1	9606.ENSP00000274255	9606.ENSP00000300093	0	0	0	0	0.341	0	0	0.535	0.681
SKP2	PTEN	9606.ENSP00000274255	9606.ENSP00000361021	0	0	0	0	0.384	0	0	0.589	0.736
SKP2	SMAD4	9606.ENSP00000274255	9606.ENSP00000341551	0	0	0	0	0	0.486	0	0.704	0.841
SMAD4	MMP2	9606.ENSP00000341551	9606.ENSP00000219070	0	0	0	0	0	0.057	0	0.639	0.645
SMAD4	HGF	9606.ENSP00000341551	9606.ENSP00000222390	0	0	0	0	0	0.056	0	0.456	0.464
SMAD4	LRP1	9606.ENSP00000341551	9606.ENSP00000243077	0	0	0	0	0	0	0	0.437	0.438
SMAD4	THBS1	9606.ENSP00000341551	9606.ENSP00000260356	0	0	0	0	0	0	0	0.457	0.457
SMAD4	CDH1	9606.ENSP00000341551	9606.ENSP00000261769	0	0	0	0	0	0.057	0.9	0.734	0.972
SMAD4	MAPK3	9606.ENSP00000341551	9606.ENSP00000263025	0	0	0	0	0	0.06	0	0.609	0.617
SMAD4	KDR	9606.ENSP00000341551	9606.ENSP00000263923	0	0	0	0	0	0.061	0	0.469	0.48
SMAD4	FGF2	9606.ENSP00000341551	9606.ENSP00000264498	0	0	0	0	0	0	0	0.476	0.476
SMAD4	CDH2	9606.ENSP00000341551	9606.ENSP00000269141	0	0	0	0	0	0.057	0	0.568	0.575
SMAD4	SKP2	9606.ENSP00000341551	9606.ENSP00000274255	0	0	0	0	0	0.486	0	0.704	0.841
SMAD4	CASP3	9606.ENSP00000341551	9606.ENSP00000311032	0	0	0	0	0	0	0	0.48	0.48
SMAD4	MET	9606.ENSP00000341551	9606.ENSP00000317272	0	0	0	0	0	0.107	0	0.416	0.456
SMAD4	CAV1	9606.ENSP00000341551	9606.ENSP00000339191	0	0	0	0	0	0.161	0	0.342	0.424
SMAD4	BRCA2	9606.ENSP00000341551	9606.ENSP00000369497	0	0	0	0	0	0	0	0.64	0.64
SMAD4	SNAI2	9606.ENSP00000341551	9606.ENSP00000380034	0	0	0	0	0	0.078	0	0.739	0.749
SMAD4	PTEN	9606.ENSP00000341551	9606.ENSP00000361021	0	0	0	0	0.097	0.074	0	0.844	0.859
SMAD4	CDKN2A	9606.ENSP00000341551	9606.ENSP00000418915	0	0	0	0	0	0.057	0.9	0.757	0.975
SNAI2	MMP2	9606.ENSP00000380034	9606.ENSP00000219070	0	0	0	0	0.232	0	0	0.653	0.723
SNAI2	HGF	9606.ENSP00000380034	9606.ENSP00000222390	0	0	0	0	0	0	0	0.528	0.528
SNAI2	CDH1	9606.ENSP00000380034	9606.ENSP00000261769	0	0	0	0	0	0	0.9	0.908	0.99
SNAI2	MAPK3	9606.ENSP00000380034	9606.ENSP00000263025	0	0	0	0	0	0	0	0.551	0.551
SNAI2	FGF2	9606.ENSP00000380034	9606.ENSP00000264498	0	0	0	0	0.076	0	0	0.539	0.555
SNAI2	CDH2	9606.ENSP00000380034	9606.ENSP00000269141	0	0	0	0	0.076	0	0	0.89	0.894
SNAI2	CLDN1	9606.ENSP00000380034	9606.ENSP00000295522	0	0	0	0	0.088	0	0	0.464	0.49
SNAI2	CASP3	9606.ENSP00000380034	9606.ENSP00000311032	0	0	0	0	0	0.061	0	0.487	0.498
SNAI2	MET	9606.ENSP00000380034	9606.ENSP00000317272	0	0	0	0	0.098	0.056	0	0.499	0.536
SNAI2	CAV1	9606.ENSP00000380034	9606.ENSP00000339191	0	0	0	0	0.305	0	0	0.37	0.543
SNAI2	SMAD4	9606.ENSP00000380034	9606.ENSP00000341551	0	0	0	0	0	0.078	0	0.739	0.749
SNAI2	S100A4	9606.ENSP00000380034	9606.ENSP00000357705	0	0	0	0	0.062	0	0	0.556	0.565
SNAI2	PTEN	9606.ENSP00000380034	9606.ENSP00000361021	0	0	0	0	0	0	0	0.623	0.623
SNAI2	CXCL12	9606.ENSP00000380034	9606.ENSP00000379140	0	0	0	0	0.088	0	0	0.426	0.454
TAGLN	MMP2	9606.ENSP00000432282	9606.ENSP00000219070	0	0	0	0	0.175	0	0	0.363	0.452
TAGLN	MMP13	9606.ENSP00000432282	9606.ENSP00000260302	0	0	0	0	0	0	0	0.403	0.403
TAGLN	KDR	9606.ENSP00000432282	9606.ENSP00000263923	0	0	0	0	0.07	0	0	0.431	0.448
TAGLN	FGF2	9606.ENSP00000432282	9606.ENSP00000264498	0	0	0	0	0.076	0	0	0.457	0.476
TAGLN	CSPG4	9606.ENSP00000432282	9606.ENSP00000312506	0	0	0	0	0.137	0	0	0.366	0.429
TAGLN	TPM1	9606.ENSP00000432282	9606.ENSP00000351022	0	0	0	0	0.215	0	0	0.538	0.622
TAGLN	S100A4	9606.ENSP00000432282	9606.ENSP00000357705	0	0	0	0	0.065	0	0	0.457	0.47
THBS1	ITGA3	9606.ENSP00000260356	9606.ENSP00000007722	0	0	0	0	0.093	0.112	0.9	0.404	0.945
THBS1	MMP2	9606.ENSP00000260356	9606.ENSP00000219070	0	0	0	0	0.157	0.27	0.8	0.691	0.956
THBS1	HGF	9606.ENSP00000260356	9606.ENSP00000222390	0	0	0	0	0.062	0	0	0.523	0.533
THBS1	LRP1	9606.ENSP00000260356	9606.ENSP00000243077	0	0	0	0	0.085	0.675	0	0.943	0.981
THBS1	CASP3	9606.ENSP00000260356	9606.ENSP00000311032	0	0	0	0	0	0	0	0.404	0.404
THBS1	PTEN	9606.ENSP00000260356	9606.ENSP00000361021	0	0	0	0	0.062	0	0	0.424	0.436
THBS1	SMAD4	9606.ENSP00000260356	9606.ENSP00000341551	0	0	0	0	0	0	0	0.457	0.457
THBS1	CDH1	9606.ENSP00000260356	9606.ENSP00000261769	0	0	0	0	0	0	0	0.463	0.463
THBS1	CAV1	9606.ENSP00000260356	9606.ENSP00000339191	0	0	0	0	0.14	0	0	0.402	0.464
THBS1	CDKN2A	9606.ENSP00000260356	9606.ENSP00000418915	0	0	0	0	0	0	0	0.465	0.465
THBS1	CXCL12	9606.ENSP00000260356	9606.ENSP00000379140	0	0	0	0	0.07	0	0	0.503	0.518
THBS1	ITGA8	9606.ENSP00000260356	9606.ENSP00000367316	0	0	0	0	0.062	0.108	0.6	0.217	0.703
THBS1	SIRPA	9606.ENSP00000260356	9606.ENSP00000382941	0	0	0	0	0	0	0	0.743	0.743
THBS1	ITGA2	9606.ENSP00000260356	9606.ENSP00000296585	0	0	0	0	0.076	0.067	0.6	0.371	0.754
THBS1	ITGA5	9606.ENSP00000260356	9606.ENSP00000293379	0	0	0	0	0.129	0.108	0.6	0.417	0.794
THBS1	KDR	9606.ENSP00000260356	9606.ENSP00000263923	0	0	0	0	0	0	0	0.89	0.891
THBS1	FGF2	9606.ENSP00000260356	9606.ENSP00000264498	0	0	0	0	0.062	0.27	0	0.874	0.906
THBS1	ITGA4	9606.ENSP00000260356	9606.ENSP00000380227	0	0	0	0	0.049	0.078	0.9	0.247	0.925
THBS1	CALR	9606.ENSP00000260356	9606.ENSP00000320866	0	0	0	0	0.062	0.213	0	0.987	0.99
TPM1	CTTN	9606.ENSP00000351022	9606.ENSP00000365745	0	0	0	0	0.138	0.26	0	0.254	0.483
TPM1	PTEN	9606.ENSP00000351022	9606.ENSP00000361021	0	0	0	0	0	0	0	0.563	0.563
TPM1	TAGLN	9606.ENSP00000351022	9606.ENSP00000432282	0	0	0	0	0.215	0	0	0.538	0.622
